# Supplementary material for: Fine mapping of a thrips resistance QTL in Capsicum and the role of diterpene glycosides in the underlying mechanism
Source: Theor Appl Genet. 2021 Feb 20;134(5):1557–73. doi: 10.1007/s00122-021-03790-6 (PMC8081677; doi:10.1007/s00122-021-03790-6)
Supplement: Supplementary file 1 — (XLSX 177 kb) [file 122_2021_3790_MOESM1_ESM.xlsx]

## Sheet: Table S1
Table S1 SNP markers and their flanking sequences in the QTL region on chromosome 6 used for genotyping
Marker ID	SNP flanking sequence
M2	GTGAGGAAAAGAAAAGTTTGTCGTATGAGATTACCTTTACTAGTAAGAGCAGGGGTGGAGTGGAGATGGT[A/G]GAGGGGGTTCAATCTGCATTTGGATCTATTGAGTGGAGTGATGGGGTTCACAATGTGAGAAGTCCAATTG
M6	CTCTTGTGTGCTTTTCTTTCTCTCACTCACTTTCTACCTGTAACTGCTCT[G/A]CCTCCTCAAACAAAGAGAGTGATGCCTAGCTGCGGAGAGAATTGAAAAAA
M7	GCATAATTCTCTCCACAAGCACCACACAGTGTCTCGCCATGCTCATCCTC[G/A]TCCTGCTCATCCAAGCCCTCCTCTTCATCTTTAGGCTGCATCTTTGTAAG
M8	TTTGTGAAGAAGCAACCGGTGACAGGATAAAAGTGGCCGGTGCAAACCACCGGTTCGGTGCACCAACTCCATTACCGGCCACACTGAGAATTATCGTCTATCGAGC(GAG)5GAAGAAACTGTTGGTGCTTTCAGTAGCTACCACTTAAAATATCGGTTCTTCGTTTTTATTCCTTCGCACTTTCTTCCTCACA1
M10	TTTGTTGGAAGCTACCTTGGATATAAAAAACCAGCTATTGAAGACCCTGT[T/C]AAGACGAATAAAATCCCTAGGCAAATACCAGAGCAGGCATGGTACATGAA
M10.1	AGAAAATATCTGACTTGAATGTGGACCCTTACTTAGGTGTTGCAAATGGC[A/T]GCATGCCCAGTTCAAGCGTTTCTTCCAGTCAAAAACAGCATCTTGCAAAT
M10.2	GTTCCAGGGCAATTAGTTTGGGAGATTGTCAAGAAAAACAACTCTTTTTT[A/G]GTTAAGGAGTTTGGTAATGGTACTGCTGGTGTTGTCTTCAGCAAAGAGCC
M10.3	CTATTCTCCTTCTCATTTGACTTGATTCTGGAAAGTGGATTCATTTGCTC[G/A]ATAGCTGAACTTGAAGCAGATGGCTTTATCACAGGCATGGAATAAGGTTG
M10.4	GATCATGGTTCTACTGGTGGCCTATGGAATATCCACACTAACAATGCAGT[C/T]TCATCCGGAGAATCTGCAATCAATGCCTTCAAATCGAAGTCTATTGATGC
M113	TATCTTCGATGGGTAAATGCTTGCCTGCGGTATGAGCTGAGGAACTATCA[G/A]CCTGTCCCAGGCAAAACAACCGCAAGGGATCTCAGTAAAACGTTAAGCCC
M12	GCGTACTCAATAGCCACCTTAGCTACATACTCACAGTCGC[A/G]GCGATATTGTTTGCCTAGCATGTAGTGACCTACATAGTCT
M13	CGTCATTGATTTTATATTTCATTTGTGCTTCCATTCTTGCTCATTTGCCA[T/C]AAGCGCCGTACTATTATTGCAATTTTCATGGTTCTGACCTTTGATCAGTC
M13.4	AACTCAAATAAGCTTCAATTAGGATGGATTAGCTGGTCTAAGGATCCATTTTCTTACTGTTCCCCATGTCTATGTCTACG[C/T]ACAGACTTCCACGATGACTAGAAGCCTATCATCTGTACGTGGAAGATTCCTTAATGTCTTTAGATTAGATTAAGAAATGGCTCAGTAACGAAGCTCAAGTGC
M14	CAACGGCAATAAAGCTTTCATCAAGAAGATGACATGTTTTTGATTGGAGT[C/T]GTTCTTCTTTCATTAATTGATCGATTGTTTTCTTTATCACCTCCACTTTC
Isotig 18067-441 2,3	GGCAATTGGATTTACTGGGTTGGACCACTCGTTGGTGGTGGTCTGGCTGGTCTAGTCTACAGTAA[C/T]GTGTACATGAACAACGATCATGTCCCTCTCTCTAGCGATTTTTAAATTAATTGTTTGAATTTGATTGTGTTATGT
M153	CAAGAATTGGATGAATTCTACAGAGACTTTGCGCAACAATTGGAATATCG[C/T]GAACAAAATGAGGTCCCGGAGAGAAACAACATCGATGAAGAATCATTAAA
1M8 is a simple sequence repeat (SSR) marker (Hmps_E078) (Yi et al., 2006)
2 Isotig 18067-441 was obtained from Dr A. Palloix (personal communication)
3M11, Isotig 18067-441 and M15 were used for selection of F4 plants for gene expression and metabolomics analysis

## Sheet: Table S2
Table S2A-B Enzymes involved in the synthesis of the diterpenoid precursor geranylgeranyl pyrophosphate (GGPP) in the methylerythritol 4-phosphate (MEP) pathway (A) and the enzymes that use the precursor to synthesize diterpenoids (B). This overview is based on the C5 isoprenoid biosynthesis, non-mevalonate pathway and diterpenoid synthesis pathway as described at the KEGG database entry M00096 a…
A. Enzymes involved in the MEP pathway
1-deoxy-D-xylulose-5-phosphate synthase
1-deoxy-D-xylulose-5-phosphate reductoisomerase
2-C-methyl-D-erythritol 4-phosphate cytidylyltransferase
2-C-methyl-D-erythritol 2,4-cyclodiphosphate synthase
4-diphosphocytidyl-2-C-methyl-D-erythritol kinase
(E)-4-hydroxy-3-methylbut-2-enyl-diphosphate synthase
isopentenyl-diphosphate delta-isomerase
farnesyl diphosphate synthase
all-trans-nonaprenyl-diphosphate synthase
geranylgeranyl diphosphate synthase, type III
B. Enzymes involved in the diterpenoid synthesis pathway
ent-copalyl diphosphate synthase
ent-kaurene synthase
ent-kaurene oxidase
ent-kaurenoic acid monooxygenase
gibberellin 20 oxidase 1-like
gibberellin 2-beta-dioxygenase

## Sheet: Table S3
Table S3 SNP markers and primers flanking the mQTL region on chromosome 6. HmpsE088 and HmpsE113 flanked the previously detected mQTLs that show overlap with the previously defined QTL region (Maharijaya et al., 2015; Maharijaya et al., 2019). Hmps markers are based on Lee et al. (2009) and Yi et al. (2006)
Marker ID	Position Zunla	Forward primer (5’-3’)	Reverse primer (5’- 3’)
HmpsE088	5.8 Mbp	CCAAACGAACCGATGAACACTC	GACAATGTTGAAAAAGGTGGAAGAC
HmpsE113	43.1 Mbp	CCCTAAAGCTCGAGAAATTGAAGC	GAATGCTGTTGCTGGGGTTGTT

## Sheet: Table S4
Table S4 Overview of the genotypes and phenotypes of plants which were selected to fine map the QTL on chromosome 6. Each individual line represents a single plant with a recombination between the two flanking markers of the previously identified QTL region (Maharijaya et al., 2015). “RR” indicates plants that show the same allele as the resistant accession CGN16975 in homozygous state for the co…
Zunla	M2	M6	M7	M8	M10	M11	M12	M13	M14	M15	Fraction L1 (7dpi)
Position (Mbp)	Chr06	Chr06	Chr06	Chr06	Chr06	Chr06	Chr06	Chr06	Chr06	Chr06
Plant line	22.3	22.7	22.7	22.8	23.6	24.2	24.4	24.6	25.1	28.2
CGN16975	RR	RR	RR	RR	RR	RR	RR	RR	RR	RR	1
CGN17219	SS	SS	SS	SS	SS	SS	SS	SS	SS	SS	0
2009119	RR	RR	RR	RR	U	RR	RR	RR	RR	RS	0.64
2009073	RR	RR	RR	RR	RR	RR	RR	RR	RR	RS	1
2009171	RR	RR	RR	RR	RR	RR	RR	RR	RR	RS	0.8
2009209	RR	RR	RR	RR	RR	RR	RR	RR	RR	RS	0.7
2009070	RR	RR	RR	RR	RR	RR	RR	RR	RR	RS	0.6
2009070	RR	RR	RR	RR	RR	RR	RR	RS	RS	RS	0.8
2009111	RR	RR	RR	RR	RR	RS/SS	RS	RS	RS	RS	*
2009247	RR	RR	RR	RR	RR	RS	RS	RS	RS	RS	*
2009247	RR	RR	RR	RR	RR	RS	RS	RS	RS	RS	*
2009247	RR	RR	RR	RR	RR	U	RS	RS	RS	RS	*
2009247	RR	RR	RR	RR	RR	RS	RS	RS	RS	RS	*
2009247	RR	RR	RR	RR	RR	RS	RS	RS	RS	RS	*
2009233**	RR	RR	RR	RR	RR	RS/SS	RS	RS	RS	RS	1
2009247	RR	RR	RR	RR	RR	RS	RS	RS	RS	RS	1
2009111	RR	RR	RR	RR	RR	RS/SS	RS	RS	RS	RS	0.8
2009119	RR	RR	RR	RR	RR	RS/SS	RS	RS	RS	RS	0.8
2009111	RR	RR	RR	RR	RR	RS/SS	RS	RS	RS	RS	0.22
2009111	RR	RR	RR	RR	RR	RS/SS	RS	RS	RS	RS	0.2
2009070	RR	RR	RR	RR	RR	RS/SS	RS	RS	RS	RS	0
2009247	RR	RR	RR	RR	RR	RS	RS	RS	RS	RS	0
2009209	RR	RR	RR	RR	RR	RS/SS	RS	RS	RS	RS	0.7
2009247	RR	RR	RR	RR	RR	U	RS	RS	RS	RS	0
2009247	RR	RR	RR	RR	RR	RS	RS	RS	RS	RS	0
2009171	RR	RR	RR	RR	RS	RS/SS	RS	RS	RS	RS	1
2009233	RR	RR	RR	RR	RS	RS/SS	RS	RS	RS	RS	0
2009111	RR	RR	RR	RR	RS	RS/SS	RS	RS	RS	RS	0.4
2009119	RR	RR	RR	RR	RS	RS/SS	RS	RS	RS	RS	0.8
2009111	RR	RR	RR	RS	RS	RS/SS	RS	RS	RS	RS	0.4
2009111	RR	RR	RS	RS	RS	RS/SS	RS	RS	RS	RS	0.4
2009247	RR	U	U	U	RS	U	RS	RS	RS	RS	0
2009247	RR	U	U	U	RS	RS	RS	RS	RS	RS	1
2009209	RR	RS	RS	RS	RS	RS/SS	RS	RS	RS	RS	0.7
2009171	RR	RS	RS	RS	RS	RS/SS	RS	RS	RS	RS	0.6
2009070	RR	RS	RS	RS	RS	RS/SS	RS	RS	RS	RS	0.6
2009208	RR	RS	RS	RS	RS	RS/SS	RS	RS	RS	RS	0
2009247	RS	RS	RS	RS	U	U	U	U	U	RS	0
2009111	RS	RR	RR	RR	RR	RR	RR	RR	RR	RR	0.5
2009070	RS	RR	RR	RR	RR	RR	RR	RR	RR	RR	1
2009119	RS	RS	RS	RR	RR	RR	RR	RR	RR	RR	0.4
2009070	RS	RS	RS	RS	RR	RR	RR	RR	RR	RR	1
2009233	RS	RS	RS	RS	RR	RR	RR	RR	RR	RR	1
2009171	RS	U	U	U	RR	RR	RR	RR	RR	RR	1
2009233	RS	U	U	U	RR	RR	RR	RR	RR	RR	1
2009111	RS	U	U	U	RR	RR	RR	RR	RR	RR	1
2009171	RS	RS	RS	RS	RR	RR	RR	RR	RR	RR	0.8
2009247	RS	RS	RS	RS	RS	RR	RR	RR	RR	RR	*
2009094	RS	RS	RS	RS	RS	RR	RR	RR	RR	RR	1
2009094	RS	RS	RS	RS	RS	RS/SS	RR	RR	RR	RR	1
2009209	RS	RS	RS	RS	RS	RR	RR	RR	RR	RR	1
2009119	RS	RS	RS	RS	RS	RR	RR	RR	RR	RR	0.8
2009119	RS	RS	RS	RS	RS	RR	RR	RR	RR	RR	0.8
2009119	RS	RS	RS	RS	RS	RR	RR	RR	RR	RR	0.8
2009119	RS	RS	RS	RS	RS	RR	RR	RR	RR	RR	0.6
2009247	RS	RS	RS	RS	RS	RS	RR	RR	RR	RR	1
2009111	RS	RS	RS	RS	RS	RS/SS	RS	RS	RR	RR	0.4
2009088	RS	RS	RS	RS	RS	RS/SS	RS	RS	RS	RR	0.9
2009088	RS	RS	RS	RS	RS	RS/SS	RS	RS	RS	RR	0.9
2009119	RS	RS	RS	RS	RS	RS/SS	RS	RS	RS	RR	0.8
2009209	RS	RS	RS	RS	RS	RS/SS	RS	RS	RS	RR	0.75
2009088	RS	RS	RS	RS	RS	RS/SS	RS	RS	RS	RR	0.6
2009088	RS	RS	RS	RS	RS	RS/SS	RS	RS	RS	RR	0.6
2009088	RS	RS	RS	RS	RS	RS/SS	SS	SS	SS	RR	0.5
2009247	RS	RS	RS	RS	RS	U	SS	RS	RS	RS	0
2009111	RS	RS	RS	RS	RS	RS/SS	RS	RS	RS	SS	1
2009233	RS	RS	RS	RS	RS	RS/SS	RS	RS	RS	SS	0.7
2009119	RS	RS	RS	RS	RS	RS/SS	RS	RS	RS	SS	0.6
2009094	RS	RS	RS	RS	RS	RS/SS	RS	RS	RS	SS	0.4
2009070	RS	RS	RS	RS	RS	RS/SS	RS	RS	RS	SS	0.4
2009209	RS	RS	RS	RS	RS	RS/SS	RS	RS	RS	SS	0.2
2009094	RS	RS	RS	RS	RS	RS/SS	RS	SS	SS	SS	0.5
2009119	RS	RS	RS	RS	RS	RS/SS	SS	SS	SS	SS	0.8
2009073	RS	RS	RS	RS	RS	RS/SS	RS	RS	SS	SS	0.33
2009070	RS	RS	RS	RS	RS	RS/SS	SS	SS	SS	SS	0.6
2009209	RS	RS	RS	RS	RS	RS/SS	SS	SS	SS	SS	0.6
2009070	RS	RS	RS	RS	RS	RS/SS	SS	SS	SS	SS	0.6
2009094	RS	RS	RS	RS	RS	RS/SS	SS	SS	SS	SS	0.5
2009209	RS	RS	RS	RS	RS	RS/SS	SS	SS	SS	SS	0.4
2009073	RS	RS	RS	RS	RS	RS/SS	SS	SS	SS	SS	0.3
2009247	RS	RS	RS	RS	RS	SS	SS	SS	SS	SS	0
2009247	RS	RS	RS	RS	RS	SS	SS	SS	SS	SS	0
2009247	RS	RS	RS	RS	RS	SS	SS	SS	SS	SS	0
2009247	RS	RS	RS	RS	RS	SS	SS	SS	SS	SS	0
2009209	RS	RS	RS	RS	SS	RS/SS	SS	SS	SS	SS	0
2009247	RS	U	U	U	SS	SS	SS	SS	SS	SS	0
2009247	RS	U	U	U	SS	SS	SS	SS	SS	SS	0
2009209	RS	RS	RS	SS	SS	RS/SS	SS	SS	SS	SS	0.6
2009233	RS	RS	RS	SS	SS	RS/SS	SS	SS	SS	SS	0
2009094	RS	RS	RS	SS	SS	RS/SS	SS	SS	SS	SS	0.4
2009111	RS	RS	RS	SS	SS	RS/SS	SS	SS	SS	SS	0
2009070	RS	SS	SS	SS	SS	RS/SS	SS	SS	SS	SS	0.6
2009119	RS	SS	SS	SS	SS	RS/SS	SS	SS	SS	SS	0.3
2009247	RS	U	U	U	U	SS	SS	SS	SS	SS	0
2009247	SS	U	U	U	RS	RS	RS	RS	RS	RS	1
2009233	SS	RS	RS	RS	RS	RS/SS	RS	RS	RS	RS	0.8
2009094	SS	SS	SS	RS	RS	RS/SS	RS	RS	RS	RS	0.4
2009209	SS	SS	SS	RS	RS	RS/SS	RS	RS	RS	RS	0.4
2009119	SS	SS	SS	RS	RS	RS/SS	RS	RS	RS	RS	0.4
2009247	SS	U	U	U	RS	RS	RS	RS	RS	RS	0
2009094	SS	SS	SS	SS	RS	RS/SS	RS	RS	RS	RS	1
2009247	SS	SS	SS	SS	SS	RS	RS	RS	RS	RS	*
2009247	SS	SS	SS	SS	SS	U	RS	RS	RS	RS	*
2009094	SS	SS	SS	SS	SS	RS/SS	RS	RS	RS	RS	0.6
2009209	SS	SS	SS	SS	SS	RS/SS	RS	RS	RS	RS	0.6
2009209	SS	SS	SS	SS	SS	RS/SS	RS	RS	RS	RS	0.5
2009171	SS	SS	SS	SS	SS	RS/SS	RS	RS	RS	RS	0.4
2009209	SS	SS	SS	SS	SS	RS/SS	RS	RS	RS	RS	0.4
2009070	SS	SS	SS	SS	SS	RS/SS	RS	RS	RS	RS	0.4
2009209	SS	SS	SS	SS	SS	RS/SS	RS	RS	RS	RS	0.2
2009111	SS	SS	SS	SS	SS	RS/SS	RS	RS	RS	RS	0.2
2009247	SS	SS	SS	SS	SS	RS	RS	RS	RS	RS	0
2009247	SS	SS	SS	SS	SS	U	RS	RS	RS	RS	0
2009247	SS	SS	SS	SS	SS	RS	RS	RS	RS	RS	0
2009070	SS	SS	SS	SS	SS	RS/SS	SS	RS	RS	RS	0.67
2009119	SS	SS	SS	SS	SS	RS/SS	SS	SS	SS	RS	0.6
2009070	SS	SS	SS	SS	SS	RS/SS	SS	SS	SS	RS	0.6
2009209	SS	SS	SS	SS	SS	RS/SS	SS	SS	SS	RS	0.6
2009171	SS	SS	SS	SS	SS	RS/SS	SS	SS	SS	RS	0.6
2009111	SS	SS	SS	SS	SS	RS/SS	SS	SS	SS	RS	0

## Sheet: Table S5
Table S5 Read counts for the predicted genes in the QTL region between M12 and M14. Reads were counted for plants from Group R (with the resistance allele in homozygous state) and Group S (with the susceptibility allele in homozygous state) for both treatments (i.e. mock-treated and induced with L1s). Significant differences in gene expression were only observed for LOC107876110 (OCT7) and LOC107…
Gene symbol	Gene description	Group R mock	Group S mock	Group R induced	Group S induced
LOC107876103	acid phosphatase 1-like	292	154	280	186
LOC107876104	uncharacterized LOC107876104	-	-	-	-
LOC107876105	profilin-2	20	27	12	15
LOC107874799	putative protein TPRXL	284	201	229	187
LOC107876106	protein IQ-DOMAIN 31-like	32	46	22	34
LOC107876107	hexokinase-2	2236	1990	2290	2334
LOC107876108	nuclear poly(A) polymerase 4-like	-	-	-	-
LOC107876109	organic cation/carnitine transporter 7-like	2	11	2	3
LOC107876110	organic cation/carnitine transporter 7-like	264	451	241	291
LOC107874800	uncharacterized LOC107874800	-	-	-	-
LOC107874801	uncharacterized LOC107874801	25	44	30	86
TRNAK-CUU	transfer RNA lysine (anticodon CUU)	-	-	-	-
LOC107873994	F-box/LRR-repeat protein At3g59250-like	-	-	-	-
LOC107873995	uncharacterized LOC107873995	-	-	-	-
LOC107876111	uncharacterized LOC107876111	684	1207	819	1096

## Sheet: Table S6
Table S6A-C SNPs in the fine mapped region of the QTL on chromosome 6 that are predicted to lead to changes in protein structure. The columns ”Amino acid group R” and “Amino acid group S” show the change of amino acid at the indicated position. The PROVEAN score indicates the prediction score that the changed amino acid leads to a change in protein structure. A PROVEAN score that is lower than th…
Table S6A – OCT7
Amino acid group R	Amino acid group S	Position	PROVEAN score	Prediction
Glutamic acid	Lysine	14	-0.3	Neutral
Cysteine	Tyrosine	216	-7.321	Deleterious
Phenylalanine	Leucine	482	0.578	Neutral
Valine (position 483)	Deletion	483-490	2.237	Neutral
Table S6B – LOC107874801
Amino acid group R	Amino acid group S	Position	PROVEAN score	Prediction
Lysine	Glutamine	3	0.55	Neutral
Aspartic acid	Asparagine	169	-4.722	Deleterious
Table S6C - APS1
Amino acid group R	Amino acid group S	Position	PROVEAN score	Prediction
Valine	Isoleucine	48	-0.118	Neutral
Phenylalanine	Tyrosine	131	2.828	Neutral
Glycine	Alanine	137	-5.119	Deleterious
Alanine	Proline	159	-3.747	Deleterious

## Sheet: Table S7
Table S7: Clusters of mass peaks, i.e. putative metabolites, that show a significant difference in abundance between the resistant reference (CGN16975) and susceptible reference (CGN17219). These clusters between the resistant and susceptible reference were significant (P<0.05) after correction for multiple comparison (FDR=0.10)
Cluster ID	#peaks in cluster	Mass	Retention time (min)	m/z 271.2410 cluster detected	Relative abundance (log10)		Relative abundance (log10)		P-value
					CGN16975		CGN17219
					Mock-treated	Thrips-exposed	Mock-treated	Thrips exposed
679	20	221.046	16.35	No	4.67	4.67	7.48	7.46	<0.001
671	17	147.045	16.14	No	4.68	4.67	6.85	6.89	<0.001
2038	4	764.48	38.65	No	6.48	6.48	4.67	4.68	<0.001
512	6	421.045	13.71	No	5.83	5.81	4.67	4.67	<0.001
663	23	145.03	16.18	No	4.67	4.69	6.95	6.96	<0.001
1365	50	1145.52	26.47	No	7.2	7.22	4.68	4.68	<0.001
666	20	445.135	16.19	No	6.73	6.72	4.69	4.67	<0.001
1713	19	1153.51	31.72	No	4.67	4.68	6.74	6.7	<0.001
659	18	265.035	16.13	No	4.67	4.67	8.73	8.85	<0.001
1387	28	1115.51	26.83	No	6.8	6.8	4.68	4.67	<0.001
1591	29	1725.85	30.1	No	6.75	6.81	4.67	4.68	<0.001
1923	7	337.039	35.39	No	7.25	7.26	4.67	4.67	<0.001
691	61	337.093	16.57	No	8.78	8.79	6.48	6.51	<0.001
1273	15	1731.3	24.89	No	4.7	4.7	6.82	6.79	<0.001
1994	2	750.466	37.17	No	6.03	6.07	4.69	4.68	<0.001
1061	12	1040.47	21.94	No	4.67	4.68	6.1	6.05	<0.001
591	115	337.093	15.14	No	8.78	8.76	6.56	6.53	<0.001
653	45	178.059	16.04	No	4.67	4.68	7.62	7.74	<0.001
790	12	875.188	18.03	No	4.68	4.66	6.81	6.73	<0.001
340	8	310.094	9.21	No	6.97	6.94	5.46	5.45	<0.001
2019	3	393.123	38.14	No	6.11	6.1	4.67	4.67	<0.001
1654	14	1067.51	30.96	No	4.68	4.7	6.76	6.79	<0.001
444	12	416.083	12.31	No	6.67	6.7	4.68	4.66	<0.001
417	21	231.087	11.64	No	4.69	4.68	6.96	6.92	<0.001
1643	70	1796.86	30.83	No	8.41	8.42	6.5	6.49	<0.001
1635	52	1088.1	30.68	No	5.49	5.49	7.54	7.51	<0.001
365	6	387.131	10.31	No	4.69	4.69	6.52	6.54	<0.001
325	10	310.094	8.39	No	7.23	7.21	5.53	5.55	<0.001
2031	9	1325.69	38.51	No	4.68	4.67	6.66	6.62	<0.001
628	30	349.06	15.62	No	4.93	4.85	7.74	7.73	<0.001
478	44	371.135	13.03	No	5.69	5.72	7.8	7.84	<0.001
1047	12	1039.46	21.66	No	4.68	4.69	6.5	6.58	<0.001
1733	42	1766.83	31.94	No	7.34	7.34	5.97	5.96	<0.001
1621	5	600.297	30.49	No	4.68	4.68	5.84	5.88	<0.001
1159	45	524.243	23.47	No	7.16	7.14	5.85	5.89	<0.001
1689	24	1067.51	31.39	No	4.67	4.68	7.03	7.17	<0.001
726	12	333.024	17.16	No	4.68	4.69	5.85	5.9	<0.001
1633	45	1083.5	30.66	No	6.07	6.08	7.4	7.38	<0.001
1565	38	485.239	29.74	No	6.73	6.76	4.82	4.75	<0.001
1039	37	406.097	21.54	No	7.01	7	5.51	5.47	<0.001
1233	25	607.298	24.5	No	7.27	7.26	6.05	6.07	<0.001
1660	32	1503.74	31.07	No	4.67	4.68	6.74	6.73	<0.001
1789	40	1563.79	33.2	No	7.42	7.55	5.2	5.24	<0.001
1406	16	407.125	27.15	No	4.69	4.68	6.64	6.75	<0.001
1995	26	1557.75	37.3	No	4.68	4.69	7.21	7.06	<0.001
1968	5	481.283	36.41	No	5.82	5.86	4.69	4.67	<0.001
250	7	191.056	4.79	No	4.67	4.68	7.06	6.9	<0.001
1981	44	1573.74	36.85	Yes	6.43	6.45	8.22	8.17	<0.001
895	32	440.138	19.63	No	6.19	6.14	7.69	7.65	<0.001
1969	6	1490.75	36.43	No	4.67	4.67	5.55	5.54	<0.001
460	98	353.088	12.64	No	8.51	8.51	6.94	6.99	<0.001
36	135	709.701	1.79	No	7.66	7.68	6.52	6.47	<0.001
381	31	367.162	10.76	No	6.89	6.81	4.69	4.67	<0.001
1378	63	1129.53	26.66	Yes	8.74	8.75	6.41	6.55	<0.001
1766	65	591.302	32.47	No	7.67	7.63	6.15	6.14	<0.001
1011	37	341.091	21.14	No	5.83	5.84	7.96	7.99	<0.001
1284	25	519.244	25.22	No	7.09	7.07	5.61	5.53	<0.001
1480	47	1139.51	28.44	No	7.66	7.65	5.88	5.9	<0.001
1547	74	1001.95	29.61	No	8.23	8.17	4.82	4.72	<0.001
488	4	290.144	13.18	No	6.04	5.98	4.67	4.67	<0.001
261	3	310.094	5.13	No	5.48	5.47	4.68	4.66	<0.001
949	31	343.088	20.34	No	4.69	4.67	7.78	7.59	<0.001
1723	81	940.926	31.87	Yes	8.46	8.41	5.77	5.73	<0.001
906	38	901.204	19.72	No	4.88	4.83	7.5	7.52	<0.001
446	5	302.14	12.38	No	4.7	4.68	5.72	5.72	<0.001
1260	35	1145.52	24.94	No	7.77	7.76	5.5	5.46	<0.001
30	125	768.706	1.81	No	7.48	7.51	6.46	6.37	<0.001
1977	5	631.297	36.72	No	4.67	4.68	6.39	6.51	<0.001
1577	54	687.323	29.92	No	7.58	7.57	6.01	6.05	<0.001
1927	8	1555.73	35.48	No	5.94	6.02	4.72	4.7	<0.001
201	25	483.21	3.38	No	7.05	6.97	4.7	4.74	<0.001
530	44	352.104	14.05	No	7.82	7.73	5.72	5.7	<0.001
562	3	307.14	14.7	No	5.38	5.38	4.68	4.67	<0.001
1582	101	1021.95	29.96	Yes	8.07	8.01	6.08	6.12	<0.001
1691	78	1169.5	31.4	No	6.42	6.38	7.73	7.7	<0.001
1628	48	271.242	30.61	Yes	7.49	7.46	6.02	5.98	<0.001
900	80	293.067	19.71	No	5.57	5.64	7.95	8.01	<0.001
1413	8	587.307	27.35	No	5.45	5.5	7.09	7	<0.001
1939	4	331.14	35.76	No	5.66	5.61	5.08	5.08	<0.001
1904	9	1561.77	35.05	No	4.69	4.68	5.95	5.89	<0.001
502	11	281.03	13.5	No	4.73	4.86	6.98	6.99	<0.001
2042	12	1471.75	38.86	Yes	4.76	4.71	7.01	6.93	<0.001
1757	13	1577.27	32.34	No	4.76	4.83	6.65	6.54	<0.001
1517	86	497.275	29.06	Yes	8.18	8.22	7.34	7.25	<0.001
53	93	280.908	1.82	No	7.76	7.78	6.58	6.6	<0.001
398	7	344.099	11.17	No	6.59	6.59	5.39	5.45	<0.001
1207	20	393.177	24.18	No	6.83	6.83	5.16	5.24	<0.001
1835	34	525.27	33.69	No	7.34	7.34	6.52	6.55	<0.001
1722	12	1021.95	31.85	No	5.29	5.29	7.12	7.27	<0.001
1823	22	525.27	33.34	No	7.21	7.25	6	6	<0.001
1849	25	1137.51	33.88	No	4.68	4.69	6.75	6.58	<0.001
1328	31	999.46	25.88	Yes	7.57	7.57	5.79	5.85	<0.001
1272	81	563.235	25.03	No	7.81	7.77	5.91	6	<0.001
1428	75	1023.47	27.62	No	7.68	7.64	6.07	6.05	<0.001
41	177	870.636	1.82	No	7.83	7.85	6.56	6.49	<0.001
470	11	397.135	12.83	No	5.66	5.68	4.68	4.67	<0.001
942	48	341.091	20.21	No	5.2	5.1	8.72	8.63	<0.001
1344	4	737.36	26.09	No	4.68	4.67	5.66	5.69	<0.001
408	4	476.167	11.69	No	4.68	4.69	5.65	5.65	<0.001
389	9	189.077	10.97	No	6.35	6.33	7.28	7.32	<0.001
660	12	171.067	16.1	No	6.43	6.39	4.69	4.82	<0.001
2178	2	602.428	43.57	No	5.37	5.39	4.67	4.69	<0.001
879	51	286.112	19.41	No	7.52	7.43	5.94	5.98	<0.001
361	6	246.114	10.16	No	5.31	5.3	6.45	6.42	<0.001
416	10	353.088	11.61	No	6.89	6.87	5.29	5.37	<0.001
548	35	353.088	14.48	No	7.8	7.83	6.21	6.28	<0.001
252	3	310.094	4.91	No	5.7	5.69	4.68	4.68	<0.001
1915	4	685.252	35.21	No	5.79	5.8	4.67	4.67	<0.001
1410	42	1183.5	27.27	No	7.48	7.43	5.13	5.25	<0.001
1773	44	1589.74	32.61	Yes	6.14	6.18	7.68	7.62	<0.001
1986	9	397.154	36.99	No	4.68	4.68	6.04	6.01	<0.001
1567	10	1024.47	29.73	No	5.16	5.17	6.69	6.72	<0.001
1569	44	1265.62	29.83	No	7.45	7.49	4.87	4.98	<0.001
749	19	426.123	17.43	No	5.87	5.9	7.06	7.05	<0.001
1675	53	993.958	31.26	No	7.45	7.35	5.09	5.25	<0.001
1884	15	411.116	34.54	No	4.66	4.69	6.16	6.26	<0.001
1948	49	1573.74	35.93	Yes	7.53	7.55	8.62	8.59	<0.001
1967	37	1487.74	36.39	Yes	6.41	6.49	8	7.97	<0.001
26	110	646.773	1.71	No	7.33	7.37	6.13	5.97	<0.001
1688	88	940.424	31.34	No	8.69	8.67	6.31	6.26	<0.001
1734	28	920.426	31.96	No	6.54	6.48	7.99	8.09	<0.001
1813	41	1649.79	33.26	No	7.56	7.62	6.14	6.24	<0.001
495	10	346.114	13.42	No	6.61	6.62	5.48	5.59	<0.001
1059	24	665.303	21.84	No	6.92	6.82	4.87	4.84	<0.001
265	3	301.06	5.34	No	4.67	4.67	6.41	6.41	<0.001
2058	2	287.223	39.41	No	5.29	5.28	4.87	4.89	<0.001
2116	9	787.41	41.38	No	4.67	4.69	6.21	6.26	<0.001
1992	7	1559.73	37.12	No	4.68	4.68	6.19	6.08	<0.001
1924	68	1573.74	35.42	No	6.81	6.79	8.11	8.1	<0.001
1820	13	1589.74	33.45	No	5.08	5.15	6.77	6.72	<0.001
257	2	156.067	5.01	No	5.03	4.97	5.98	6.03	<0.001
1776	24	1175.58	32.61	No	6.86	6.85	5.65	5.67	<0.001
2020	16	1557.75	38.25	No	4.67	4.68	6.34	6.26	<0.001
981	45	377.182	20.8	No	7.66	7.66	5.62	5.63	<0.001
172	43	173.009	2.92	No	6.52	6.49	7.64	7.74	<0.001
1818	16	1707.83	33.42	No	4.68	4.66	6.34	6.58	<0.001
1150	46	503.25	23.28	No	7.52	7.46	6.26	6.27	<0.001
973	24	413.218	20.65	No	6.97	6.92	5.99	6.03	<0.001
289	24	203.083	6.41	No	6.55	6.52	7.49	7.48	<0.001
1859	23	597.292	33.96	No	6.3	6.29	7.02	7.04	<0.001
917	69	1280.78	19.89	No	7.2	7.19	6.48	6.47	<0.001
1622	55	1335.62	30.53	No	7.39	7.32	5.46	5.43	<0.001
50	174	364.869	1.82	No	8.24	8.25	7.26	7.26	<0.001
533	32	643.225	14.14	No	6.34	6.29	7.61	7.57	<0.001
1964	18	1431.75	36.29	No	4.68	4.67	6.59	6.63	<0.001
1935	45	1573.74	35.64	No	6.23	6.31	8.04	7.97	<0.001
1742	40	1883.86	32.12	No	7.59	7.54	5.72	5.83	<0.001
1504	15	1169.52	28.76	No	6.05	5.92	7.67	7.75	<0.001
47	145	448.831	1.81	No	8.1	8.11	7.08	7.08	<0.001
1695	10	395.138	31.4	No	4.81	4.68	6.59	6.59	<0.001
1436	84	1099.52	27.79	No	7.81	7.81	5.77	5.95	<0.001
25	98	394.888	1.68	No	7.55	7.58	6.36	6.25	<0.001
2007	4	1529.76	37.67	No	4.67	4.69	5.37	5.38	<0.001
45	189	700.715	1.83	No	7.99	8.01	7.03	7	<0.001
1254	24	537.219	24.78	No	5.09	4.86	7.13	7.14	<0.001
746	25	471.209	17.41	No	7.64	7.6	6.72	6.7	<0.001
1739	48	487.255	32.09	No	6.76	6.66	8.09	8.01	<0.001
1142	28	795.346	23.2	No	6.71	6.67	5.42	5.52	<0.001
2097	7	426.258	40.66	No	4.67	4.7	5.95	6.04	<0.001
1852	10	1561.27	33.93	No	4.71	4.7	6.23	6.42	<0.001
1891	12	974.308	34.72	No	6.13	6.13	4.66	4.73	<0.001
1928	19	1487.74	35.53	Yes	7.64	7.69	8.52	8.53	<0.001
1983	3	651.265	36.9	No	5.44	5.5	4.67	4.68	<0.001
1913	7	789.39	35.19	No	4.78	4.75	5.9	6	<0.001
602	53	450.11	15.29	No	7.94	7.94	6.67	6.8	<0.001
1118	70	199.098	22.79	No	8.03	7.97	6.36	6.33	<0.001
773	54	481.172	17.81	No	6.55	6.5	7.79	7.9	<0.001
134	123	292.924	2.49	No	8.15	8.16	8.65	8.63	<0.001
139	154	194.947	2.52	No	8.41	8.43	8.85	8.82	<0.001
15	25	538.888	1.57	No	6.51	6.57	4.8	4.67	<0.001
833	18	511.092	18.71	No	6.56	6.54	5.77	5.79	<0.001
1610	92	1709.85	30.38	Yes	8.33	8.37	5.96	6.1	<0.001
1237	7	341.091	24.55	No	5.64	5.55	4.69	4.69	<0.001
725	63	215.093	17.05	No	6.31	6.29	7.19	7.2	<0.001
1323	46	1185.52	25.79	Yes	7.73	7.61	5.74	5.76	<0.001
576	39	276.096	14.91	No	7.18	7.17	6.01	6.08	<0.001
211	6	555.231	3.51	No	6.19	6.23	4.8	4.86	<0.001
853	25	319.082	19.03	No	6.53	6.5	7.24	7.28	<0.001
2008	30	1573.74	37.77	Yes	5.04	5.21	7.34	7.27	<0.001
1973	12	1475.75	36.59	No	4.67	4.67	5.87	5.85	<0.001
1592	25	1007.47	30.12	Yes	8.01	7.98	8.76	8.76	<0.001
683	13	379.066	16.43	No	5.44	5.32	6.5	6.51	<0.001
186	23	565.048	3.11	No	5.27	5.3	6.44	6.57	<0.001
1187	10	501.235	23.9	No	5.42	5.42	6.79	6.69	<0.001
1898	10	523.287	34.83	No	6.33	6.31	5.35	5.4	<0.001
46	164	464.805	1.81	No	8.25	8.25	8.56	8.55	<0.001
1851	5	1742.78	33.95	No	4.69	4.72	5.4	5.46	<0.001
51	132	380.843	1.83	No	8.28	8.28	8.58	8.56	<0.001
1648	42	1798.86	30.88	No	7.74	7.73	4.71	4.97	<0.001
1430	24	485.239	27.64	No	5.79	5.69	7.33	7.39	<0.001
1136	20	513.27	23.1	No	6.73	6.73	5.79	5.85	<0.001
76	24	195.051	2	No	8.77	8.75	8.04	8.08	<0.001
440	15	225.077	12.21	No	5.58	5.6	6.95	6.92	<0.001
739	19	469.193	17.31	No	6.93	6.92	6.24	6.23	<0.001
1867	2	335.135	34.27	No	5.23	5.25	4.72	4.68	<0.001
1082	33	519.245	22.18	No	7.19	7.13	6.38	6.36	<0.001
1362	20	1023.47	26.36	No	5.96	5.94	7.05	6.98	<0.001
555	11	327.076	14.59	No	5.55	5.54	6.62	6.7	<0.001
525	13	201.113	13.96	No	4.87	4.89	6.27	6.28	<0.001
1708	62	1563.8	31.63	No	7.72	7.6	6.08	6.02	<0.001
1998	22	829.369	37.38	No	4.67	4.74	6.34	6.17	<0.001
2053	23	1557.75	39.21	No	5.4	5.3	7.44	7.26	<0.001
793	77	1740.42	18.11	No	7.9	7.86	7.33	7.29	<0.001
1370	30	659.328	26.52	No	7.45	7.44	5.05	5.38	<0.001
630	9	947.287	15.65	No	4.67	4.68	5.99	5.86	<0.001
83	47	537.167	2.02	No	8.78	8.76	8.05	8.1	<0.001
12	5	340.946	1.55	No	6.28	6.33	5.8	5.82	<0.001
20	106	310.927	1.65	No	7.56	7.61	6.34	6.23	<0.001
1311	26	341.091	25.6	Yes	7.28	7.25	5.86	5.87	<0.001
1332	11	727.262	25.9	No	5.34	5.31	4.67	4.66	<0.001
413	4	416.084	11.52	No	5.66	5.61	4.67	4.68	<0.001
1542	33	963.407	29.36	No	7.06	7.04	5.04	4.67	<0.001
1890	42	1573.74	34.71	Yes	7.25	7.31	8.6	8.57	<0.001
1131	28	221.067	23.04	No	7.32	7.25	6.02	6.04	<0.001
1269	17	983.471	24.94	No	5.79	5.69	6.96	6.94	<0.001
1605	33	583.276	30.28	No	6.09	6.12	6.95	6.94	<0.001
1525	39	948.421	29.08	No	7.33	7.32	6.32	6.42	<0.001
1863	10	271.242	34.13	Yes	5.09	5.03	6.13	6.16	<0.001
268	8	249.125	5.42	No	5.99	5.97	4.67	4.7	<0.001
767	39	581.151	17.74	No	7.63	7.63	6.82	6.78	<0.001
1614	19	1522.75	30.39	No	4.67	4.67	6.04	6.08	<0.001
66	27	228.028	1.88	No	5.99	6.09	4.72	4.67	<0.001
1085	7	321.124	22.23	No	5.03	5.08	5.99	6.1	<0.001
153	61	203.02	2.6	No	6.83	6.79	7.57	7.64	<0.001
826	25	579.136	18.58	No	7.35	7.36	6.87	6.89	<0.001
690	25	330.139	16.59	No	5.8	5.79	7.01	7.08	<0.001
1419	24	588.311	27.44	No	5.64	5.63	6.92	6.78	<0.001
567	10	450.198	14.79	No	6.61	6.6	5.85	5.88	<0.001
185	10	431.103	3.08	No	6.01	5.99	5.28	5.38	<0.001
837	15	441.198	18.78	No	6.74	6.74	6.14	6.19	<0.001
1388	26	407.125	26.87	No	5.8	5.63	7.27	7.37	<0.001
1169	35	419.193	23.59	No	7.15	7.06	5.76	5.82	<0.001
951	43	779.24	20.36	No	7.03	7.05	6.05	6.2	<0.001
940	12	935.248	20.15	No	4.68	4.69	6.09	6.13	<0.001
42	75	801.65	1.83	No	7.14	7.15	7.78	7.76	<0.001
48	124	968.573	1.83	No	7.5	7.51	8.15	8.14	<0.001
545	4	357.086	14.37	No	4.84	4.81	5.89	5.97	<0.001
1656	45	727.318	31.01	No	7.26	7.19	5.21	5.44	<0.001
464	6	398.091	12.71	No	4.67	4.69	5.84	5.68	<0.001
1195	14	303.051	24.04	No	4.68	4.67	5.97	5.99	<0.001
1023	23	529.066	21.26	No	6.84	6.84	5.95	6.04	<0.001
2090	5	1557.75	40.22	No	4.67	4.69	6.37	6.13	<0.001
1342	16	659.328	26.08	Yes	6.88	6.85	5.61	5.58	<0.001
1211	32	501.234	24.22	No	6.43	6.35	7.48	7.49	<0.001
623	13	267.052	15.44	No	5.19	5.14	6.17	6.23	<0.001
1794	42	1589.74	32.99	No	6.23	6.16	7.29	7.25	<0.001
1465	35	983.472	28.24	No	6.66	6.76	4.85	4.83	<0.001
1180	9	341.091	23.81	No	6.81	6.79	5.63	5.65	<0.001
1861	6	1589.73	34.06	No	4.68	4.67	5.78	5.79	<0.001
1958	26	1018.48	36.15	No	4.67	4.68	6.02	5.82	<0.001
564	21	277.13	14.76	No	4.69	4.74	5.25	5.22	<0.001
2006	3	937.401	37.66	No	5.71	5.68	4.67	4.67	<0.001
757	7	604.168	17.56	No	6.21	6.18	5.2	5.15	<0.001
907	125	614.138	19.77	No	7.72	7.71	7.34	7.32	<0.001
703	47	335.078	16.77	No	7.12	7.08	7.62	7.65	<0.001
1119	15	461.24	22.83	No	6.08	6.04	6.71	6.7	<0.001
982	32	410.13	20.8	No	5.1	5.09	6.97	6.77	<0.001
724	67	378.185	17.06	No	7.51	7.44	6.44	6.59	<0.001
1333	32	387.202	26	No	6.64	6.57	7.45	7.51	<0.001
1895	22	521.275	34.79	No	7.14	7.07	6.29	6.24	<0.001
146	111	184.986	2.55	No	7.43	7.43	7.9	7.93	<0.001
1698	31	1503.74	31.5	No	6.15	6.09	6.94	6.89	<0.001
1701	22	1097.52	31.53	No	4.82	4.83	6.41	6.33	<0.001
1901	5	557.296	34.93	No	5.63	5.68	4.73	4.85	<0.001
2036	44	471.26	38.67	No	5.75	5.6	7.8	7.92	<0.001
63	74	267.963	1.91	No	7.39	7.38	6.84	6.87	<0.001
631	32	469.193	15.7	No	7.7	7.63	6.52	6.59	<0.001
1842	27	1779.86	33.81	No	5.75	5.63	7.22	7.3	<0.001
68	95	146.046	1.96	No	8.04	8.04	8.38	8.36	<0.001
892	40	677.134	19.64	No	6.67	6.68	5.7	5.47	<0.001
1765	59	940.422	32.48	No	7.41	7.33	8.4	8.45	<0.001
972	12	317.197	20.62	No	4.95	4.87	6.16	6.13	<0.001
1519	31	733.365	29.04	No	6.03	5.94	7.06	7.03	<0.001
1772	10	1569.77	32.59	No	4.68	4.68	5.78	5.91	<0.001
1795	16	925.919	33.02	No	6.81	6.72	5.49	5.39	<0.001
60	46	230.007	1.88	No	7.22	7.2	6.79	6.79	<0.001
458	13	515.167	12.6	No	4.86	4.69	6.11	6.11	<0.001
1392	32	983.472	26.87	No	7.63	7.62	6.12	6.2	<0.001
1393	35	273.077	26.95	No	5.75	5.63	7.15	7.27	<0.001
1777	19	925.919	32.73	No	5.57	5.54	6.66	6.77	<0.001
1435	3	1259.59	27.66	No	4.68	4.66	5.17	5.25	<0.001
1403	17	1026.48	27.12	No	6.52	6.46	4.76	4.85	<0.001
656	13	429.144	15.98	No	6.73	6.7	6.01	5.88	<0.001
577	8	491.141	14.91	No	5.58	5.63	6.45	6.48	<0.001
1912	34	1573.74	35.21	No	4.81	4.86	6.66	6.48	<0.001
1469	12	441.249	28.36	No	4.67	4.67	5.71	5.76	<0.001
1937	27	567.281	35.71	No	5.57	5.54	6.59	6.49	<0.001
2029	2	416.32	38.42	No	4.96	5.03	4.68	4.68	<0.001
1105	27	435.13	22.6	No	7.26	7.22	6.05	6.22	<0.001
1088	45	246.077	22.34	No	6.23	6.22	7.6	7.77	<0.001
1906	12	1736.8	34.98	No	5.18	5.38	6.68	6.77	<0.001
823	6	510.089	18.49	No	5.68	5.69	4.92	4.81	<0.001
1699	47	900.429	31.52	No	6.17	6.32	7.61	7.75	<0.001
1808	22	805.422	33.23	No	5.96	5.96	6.66	6.7	<0.001
1243	16	1291.58	24.64	No	6.64	6.61	5.39	5.33	<0.001
256	5	321.156	4.97	No	5.6	5.61	4.93	4.98	<0.001
1503	60	821.418	28.79	No	7.55	7.57	6.87	6.95	<0.001
1296	22	1013.45	25.36	No	6.87	6.84	5.06	4.99	<0.001
1903	27	1487.74	34.98	No	5.26	4.99	6.76	6.83	<0.001
1830	27	867.393	33.55	No	7.84	7.8	6.98	7.07	<0.001
1031	47	263.096	21.43	No	7.75	7.65	6.22	6.37	<0.001
1826	18	940.421	33.52	No	5.35	5.27	6.36	6.41	<0.001
1673	36	487.255	31.24	No	6.06	5.93	7.3	7.33	<0.001
1806	20	659.366	33.18	No	4.94	4.84	6.52	6.61	<0.001
860	15	681.131	19.09	No	5.38	5.2	7.02	7.08	<0.001
1770	20	1111.5	32.47	No	5.52	5.38	6.62	6.66	<0.001
1511	14	1023.47	28.91	No	6.07	6.02	6.75	6.74	<0.001
23	25	145.098	1.66	No	5.84	5.78	6.48	6.59	<0.001
1944	9	481.282	35.84	No	5.91	5.9	5.48	5.49	<0.001
1604	44	257.082	30.27	No	7.65	7.6	6.61	6.81	<0.001
1878	19	699.36	34.42	No	5.28	5.14	7.02	7.03	<0.001
641	51	643.225	15.78	No	7.26	7.22	7.95	7.85	<0.001
1932	6	685.251	35.6	No	5.85	5.82	4.67	4.67	<0.001
603	21	461.239	15.26	No	5.39	5.37	4.72	4.67	<0.001
1650	23	445.244	30.94	No	6.57	6.62	7.3	7.31	<0.001
2101	21	787.411	40.75	No	6.07	6.11	7.09	7.14	<0.001
519	6	361.151	13.85	No	5.73	5.67	4.9	4.86	<0.001
1249	14	983.47	24.74	No	5.88	5.85	6.72	6.88	<0.001
1491	42	967.476	28.62	Yes	8.71	8.73	8.92	8.93	<0.001
589	10	491.214	15.29	No	4.68	4.67	5.01	5.02	<0.001
1065	36	721.33	21.94	No	7.36	7.4	6.55	6.65	<0.001
803	24	511.093	18.28	No	5.97	5.83	6.95	7.03	<0.001
844	26	375.166	18.88	No	6.03	6.12	6.93	6.92	<0.001
91	128	289.033	2.12	No	8.31	8.3	8.59	8.58	<0.001
875	35	323.077	19.32	No	6.28	6.26	7.05	7.06	<0.001
851	22	569.224	19	No	7.09	7.07	6.04	5.81	<0.001
1022	26	1039.46	21.28	No	5.55	5.41	6.71	6.67	<0.001
1473	49	948.421	28.41	No	7.13	7.17	5.05	5.43	<0.001
522	7	784.147	13.9	No	4.89	4.95	6.16	6.21	<0.001
1000	23	665.136	20.96	No	5.49	5.37	6.68	6.54	<0.001
1543	11	1007.47	29.43	Yes	8.68	8.64	9.01	9	<0.001
901	146	609.146	19.7	No	8.79	8.79	8.55	8.53	<0.001
905	115	563.14	19.71	No	8.77	8.77	8.54	8.52	<0.001
1417	61	1169.52	27.42	Yes	8.76	8.72	6.99	6.69	<0.001
1703	9	488.258	31.59	No	5.36	5.2	6.48	6.46	<0.001
1077	18	598.12	22.13	No	6.67	6.6	4.91	5.11	<0.001
1872	25	1573.74	34.33	No	5.9	5.81	6.9	6.88	<0.001
242	4	369.14	4.48	No	5.81	5.78	5.28	5.38	<0.001
504	26	315.109	13.54	No	7.77	7.78	7.09	7.17	<0.001
1718	17	1503.74	31.8	No	5.24	5.24	6.34	6.33	<0.001
221	8	249.098	3.82	No	4.77	4.72	5.91	6	<0.001
941	56	639.156	20.22	No	7.17	7.23	6.43	6.36	<0.001
808	55	221.085	18.27	No	7.91	7.86	7.35	7.31	<0.001
1651	28	993.456	30.92	No	5.45	5.4	6.31	6.28	<0.001
27	15	808.852	1.7	No	4.68	4.66	5.91	6.23	<0.001
1747	24	791.406	32.2	No	5.31	5.38	6.34	6.38	<0.001
270	4	154.999	5.46	No	4.68	4.71	5.64	5.95	<0.001
732	37	227.129	17.22	No	6.56	6.58	7.56	7.45	<0.001
1848	8	1738.8	33.88	No	6.56	6.53	5.82	5.9	<0.001
2010	4	615.303	37.84	No	4.67	4.67	5.7	5.73	<0.001
1193	41	651.156	23.98	No	7.42	7.39	6.69	6.71	<0.001
599	21	389.182	15.23	No	6.29	6.16	7.26	7.42	<0.001
1950	21	1480.25	36.06	No	5.06	5.21	6.22	6.36	<0.001
756	22	381.048	17.55	No	5.77	5.97	6.65	6.63	<0.001
143	134	186.965	2.52	No	8.1	8.1	8.34	8.36	<0.001
909	45	947.21	19.82	No	7.06	7.02	6.63	6.66	<0.001
1750	6	329.233	32.27	No	5.23	5.19	6.3	6.53	<0.001
1449	48	209.119	28.01	No	7.15	7.19	5.2	5.1	<0.001
1532	54	485.239	29.24	No	7.79	7.7	7.06	7.07	<0.001
2120	3	456.37	41.57	No	5.43	5.36	4.67	4.68	<0.001
1055	33	831.233	21.81	No	4.69	4.69	6.64	6.43	<0.001
1700	33	1723.32	31.49	No	6.91	6.95	5.61	5.71	<0.001
1405	9	779.35	27.14	No	6.53	6.57	5.56	5.63	<0.001
947	69	431.098	20.3	No	7.76	7.78	7.1	7.08	<0.001
1616	18	581.261	30.42	No	6.01	5.94	6.67	6.63	<0.001
869	17	438.123	19.27	No	6.06	6.2	7.4	7.23	<0.001
2179	5	1453.74	43.62	No	4.68	4.68	5.53	5.46	<0.001
1043	59	463.255	21.61	No	7.64	7.64	7.16	7.2	<0.001
1887	12	633.313	34.56	No	6.27	6.21	4.77	5.01	<0.001
1451	18	547.311	28	No	5.77	5.77	4.8	4.75	<0.001
677	25	307.14	16.36	No	7.52	7.51	7.06	7.17	<0.001
34	92	774.677	1.74	No	6.71	6.64	7.44	7.34	<0.001
19	77	226.966	1.61	No	7.33	7.38	5.96	5.79	<0.001
97	79	317.055	2.13	No	8.03	8.02	7.5	7.5	<0.001
1399	5	403.198	27.02	No	4.7	4.75	5.69	5.77	<0.001
62	120	306.182	1.9	No	7.59	7.56	8.15	8.14	<0.001
588	11	643.224	15.06	No	5.51	5.39	6.24	6.27	<0.001
896	106	626.138	19.69	No	7.75	7.76	6.72	6.56	<0.001
1800	23	1735.79	33.08	No	6.86	6.8	5.41	5.65	<0.001
371	14	285.062	10.44	No	6.65	6.63	7.08	7.09	<0.001
1634	14	1590.74	30.64	No	4.67	4.69	5.36	5.34	<0.001
1418	31	547.313	27.36	No	6.27	6.34	6.86	6.92	<0.001
1537	5	583.276	29.32	No	4.66	4.68	5.59	5.53	<0.001
1583	17	327.218	29.9	No	5.36	5.42	6.48	6.73	<0.001
2086	5	1559.75	40.25	No	4.69	4.67	5.92	5.65	<0.001
21	47	173.104	1.62	No	6.3	6.19	6.9	6.94	<0.001
825	23	755.187	18.62	No	6.21	6.09	6.99	7.19	<0.001
715	10	449.203	16.95	No	6.16	6.1	5.4	5.38	<0.001
392	11	353.088	10.97	No	6.78	6.76	5.15	5.34	<0.001
1010	43	263.096	21.11	No	7.69	7.62	7.05	7.1	<0.001
615	10	601.119	15.45	No	4.67	4.67	5.91	6.32	<0.001
1512	7	1407.72	28.92	No	5.23	5.09	6.28	6.45	<0.001
1649	6	981.456	30.92	No	4.68	4.67	5.65	5.96	<0.001
422	7	293.125	11.72	No	6.38	6.4	5.97	6.07	<0.001
2185	2	371.244	43.88	No	5.55	5.52	5.22	5.23	<0.001
1874	7	1433.74	34.35	No	4.69	4.7	5.69	5.81	<0.001
57	82	187.997	1.87	No	6.53	6.38	7.37	7.36	<0.001
1875	19	867.394	34.47	Yes	7.17	7.19	6.5	6.53	<0.001
412	4	530.182	11.44	No	4.9	4.72	5.66	5.62	<0.001
1693	48	1881.85	31.39	No	7.94	7.92	5.34	5.53	<0.001
1225	40	647.292	24.3	No	6.59	6.47	7.21	7.22	<0.001
1684	27	875.391	31.35	No	5.57	5.63	6.57	6.55	<0.001
1321	3	335.134	25.77	No	4.68	4.77	5.24	5.25	<0.001
1316	20	1023.47	25.64	No	6.98	6.93	7.54	7.6	<0.001
449	13	337.093	12.47	No	6.03	6.02	6.35	6.36	<0.001
73	79	645.235	1.97	No	7.23	7.17	7.73	7.77	<0.001
2095	5	391.269	40.54	No	5.44	5.47	4.71	4.7	<0.001
95	113	194.947	2.12	No	8.12	8.14	8.42	8.41	<0.001
87	65	223.046	2.07	No	8.09	8.07	7.53	7.65	<0.001
1756	21	925.418	32.34	No	7.57	7.43	5.22	5.6	<0.001
828	39	307.086	18.62	No	7.39	7.28	8.13	8.18	<0.001
403	6	387.131	11.28	No	5.46	5.47	6.01	6.04	<0.001
1457	23	659.328	28.14	No	5.78	5.82	6.48	6.61	<0.001
16	52	259.078	1.6	No	6.36	6.25	7.02	7.09	<0.001
39	37	154.062	1.77	No	5.85	5.9	6.57	6.49	<0.001
92	83	439.083	2.06	No	8.11	8.11	7.75	7.77	<0.001
699	24	329.124	16.71	No	5.21	5.01	6.34	6.32	<0.001
1317	37	705.334	25.67	No	7.62	7.66	6.87	7	<0.001
1170	30	527.05	23.6	No	6.87	6.86	5.91	5.65	<0.001
1814	32	859.396	33.33	Yes	8.48	8.47	8.67	8.68	<0.001
59	141	229.023	1.89	No	7.45	7.37	8.05	8.07	<0.001
1279	47	1023.47	25.12	No	7.25	7.16	7.79	7.78	<0.001
29	129	830.668	1.73	No	7.02	7	7.63	7.51	<0.001
1303	42	387.203	25.46	No	6.84	6.73	7.41	7.44	<0.001
1484	63	981.453	28.49	No	7.46	7.5	7.88	7.95	<0.001
1374	17	821.419	26.59	No	5.45	5.23	6.6	6.67	<0.001
618	32	491.141	15.48	No	7.57	7.58	8.03	8.04	<0.001
98	97	186.965	2.17	No	7.85	7.89	8.18	8.14	<0.001
82	72	611.144	2.02	No	7.28	7.21	7.69	7.75	<0.001
1647	44	1649.8	30.83	No	6.14	6.09	6.67	6.77	<0.001
441	6	215.14	12.24	No	6.48	6.36	5.85	5.8	<0.001
1127	8	501.235	22.94	No	5.77	5.69	6.36	6.41	<0.001
485	12	451.219	13.15	No	4.68	4.67	5.38	5.27	<0.001
311	3	237.08	7.63	No	6.11	6.03	5.49	5.6	<0.001
534	5	431.12	14.15	No	6.31	6.29	5.92	5.92	<0.001
1381	7	403.197	26.69	No	5.31	5.28	5.9	5.96	<0.001
919	45	665.637	19.9	No	7.44	7.44	7.5	7.49	<0.001
1369	23	439.09	26.5	No	6.06	6.04	6.45	6.42	<0.001
1769	23	1779.86	32.58	No	6.54	6.51	5.39	5.51	<0.001
1960	3	271.242	36.14	Yes	5.29	5.39	4.68	4.67	<0.001
619	16	175.098	15.49	No	6.53	6.49	5.4	5.76	<0.001
503	48	465.104	13.55	No	6.35	6.33	7	6.96	<0.001
1736	34	801.355	32.07	No	6.7	6.63	7.41	7.33	<0.001
1836	43	1447.75	33.66	Yes	7.32	7.49	8.24	8.27	<0.001
2201	2	457.281	44.53	No	5.29	5.21	4.68	4.68	<0.001
1173	14	497.134	23.67	No	5.99	5.93	6.74	6.7	<0.001
1287	33	731.35	25.21	No	5.18	5.11	5.74	5.7	<0.001
1288	32	387.202	25.19	No	6.28	6.11	6.96	6.95	<0.001
1341	57	1023.47	26.05	No	7.15	7.06	7.65	7.65	<0.001
621	41	431.192	15.56	No	6.97	6.97	6.51	6.44	<0.001
1916	37	844.391	35.26	No	5.74	5.61	6.58	6.55	<0.001
835	15	519.245	18.77	No	5.79	5.65	6.75	6.89	<0.001
889	25	519.245	19.53	No	5.56	5.16	6.68	6.65	<0.001
1420	14	875.391	27.48	No	5.39	5.33	6.11	6.08	<0.001
884	22	477.234	19.58	No	5.28	5.32	5.95	5.82	<0.001
1163	10	391.198	23.48	No	6.29	6.27	6.67	6.75	<0.001
1234	48	1023.47	24.54	No	6.46	6.46	7.07	7.05	<0.001
510	5	568.24	13.63	No	4.96	4.72	5.85	6.14	<0.001
1324	2	503.25	25.82	No	4.68	4.69	5.11	5.12	<0.001
1196	5	547.312	24.06	No	4.89	4.95	5.38	5.43	<0.001
209	32	175.025	3.55	No	5.64	5.35	6.93	7.1	<0.001
1559	17	329.233	29.63	No	6.51	6.47	6.84	6.93	<0.001
1918	24	1387.73	35.39	No	6.07	6.14	6.68	6.71	<0.001
1709	8	1564.8	31.69	No	6.06	5.99	4.69	4.88	<0.001
914	6	421.172	19.85	No	4.68	4.74	5.27	5.5	<0.001
1857	54	859.397	34	Yes	7.93	7.9	8.31	8.33	<0.001
661	7	461.239	16.11	No	5.03	5.07	4.67	4.69	<0.001
479	14	357.119	13.09	No	6.42	6.4	5.84	5.96	<0.001
693	59	493.099	16.61	No	6.13	6.18	6.71	6.65	<0.001
1682	19	867.394	31.3	No	5.66	5.63	4.77	4.8	<0.001
89	100	279.052	2.08	No	7.51	7.43	7.9	8.04	<0.001
689	7	603.135	16.56	No	4.92	4.67	6.17	5.97	<0.001
902	63	415.197	19.7	No	7.09	7.06	6.7	6.65	<0.001
1831	19	1213.56	33.62	No	4.92	4.94	5.45	5.34	<0.001
1858	19	867.393	34.05	No	6.92	6.94	6.41	6.4	<0.001
1093	20	717.302	22.43	No	5.66	5.48	6.39	6.48	<0.001
959	19	717.267	20.45	No	5.66	5.52	6.34	6.48	<0.001
1481	28	485.239	28.43	No	6.76	6.61	7.27	7.28	<0.001
789	29	1159.28	18.05	No	7.94	7.95	7.85	7.86	<0.001
936	39	1259.29	20.15	No	6.95	6.95	6.39	6.24	<0.001
140	118	317.055	2.54	No	8.14	8.15	7.57	7.51	<0.001
857	53	597.22	19.08	No	6.88	6.86	6.44	6.3	<0.001
1947	5	263.165	35.91	No	5.93	5.85	5.38	5.15	<0.001
523	14	422.108	13.94	No	6.14	6.11	5.24	4.87	<0.001
1353	34	400.198	26.23	No	6.95	6.94	6.49	6.59	<0.001
912	23	363.075	19.73	No	5.29	5.44	6.78	6.44	<0.001
2220	6	565.269	45.43	No	5.02	5.05	4.67	4.67	<0.001
1907	29	1447.75	35.1	Yes	7.41	7.6	8.22	8.25	<0.001
278	10	299.078	5.7	No	6.07	6.04	6.46	6.43	<0.001
1954	2	513.307	36.05	No	5.74	5.77	4.89	4.97	<0.001
218	3	323.135	3.73	No	6.05	5.99	6.38	6.38	<0.001
1788	18	1719.8	32.89	No	6.05	5.98	6.55	6.47	<0.001
229	4	511.205	4	No	5.6	5.42	4.68	4.69	<0.001
992	34	471.107	20.87	No	5.95	6	5.17	4.79	<0.001
511	4	393.177	13.68	No	5.58	5.55	4.93	4.93	<0.001
843	37	697.235	18.85	No	6.76	6.79	7.26	7.12	<0.001
1803	43	940.423	33.13	No	6.01	5.56	7.66	7.75	<0.001
105	52	197.808	2.21	No	7.14	7.16	6.54	6.47	<0.001
781	44	431.098	17.91	No	6.14	6.1	6.62	6.58	<0.001
2240	3	221.155	46.19	No	6.17	6.19	6	6.07	<0.001
2236	9	295.228	46.06	No	6.04	6.08	6.73	7.06	<0.001
96	57	191.02	2.14	No	7.92	7.92	7.57	7.56	<0.001
2264	4	566.346	47.02	Yes	6.45	6.45	5.96	6	<0.001
1620	55	867.394	30.5	No	6.44	6.36	6.84	6.9	<0.001
1081	9	225.113	22.18	No	5.48	5.34	6.04	6.05	<0.001
1007	12	423.188	21.07	No	4.66	4.68	5.57	5.39	<0.001
1832	11	866.386	33.61	No	4.94	5.16	6.62	6.6	<0.001
2044	35	471.26	38.94	No	6.95	6.84	7.56	7.58	<0.001
597	4	441.598	15.22	No	5.32	5.59	4.67	4.68	<0.001
407	8	391.115	11.34	No	6.08	6.04	5.27	5.54	<0.001
399	4	225.077	11.14	No	5.9	5.86	6.17	6.21	<0.001
1092	9	477.234	22.37	No	5.49	5.48	4.8	4.89	<0.001
1520	10	937.428	29.08	No	5.74	5.57	4.67	4.66	<0.001
1271	28	495.198	24.96	No	5.48	5.49	4.92	4.79	<0.001
720	12	439.183	17	No	6.29	6.17	6.64	6.8	<0.001
1900	50	1617.81	34.97	No	6.97	6.91	7.31	7.37	<0.001
2138	7	476.278	42.23	No	6.8	6.76	7.18	7.33	<0.001
124	18	260.965	2.35	No	6.88	6.92	6.66	6.62	<0.001
298	4	203.02	6.74	No	4.96	4.78	5.78	5.96	<0.001
1261	16	501.234	24.86	No	6.22	6.16	6.49	6.52	<0.001
306	2	203.02	7.23	No	4.69	4.67	5.74	5.78	<0.001
1220	26	513.27	24.37	No	7.36	7.39	6.99	7.07	<0.001
31	17	313.021	1.73	No	5.36	5.39	6	6.31	<0.001
1132	10	501.234	23.03	No	5.57	5.42	6.12	6.12	<0.001
1661	8	1215.55	31.07	No	4.7	4.76	5.45	5.58	<0.001
1841	49	859.397	33.77	No	6.7	6.7	7.06	7.03	<0.001
1535	59	1153.53	29.29	No	6.97	6.92	7.37	7.36	<0.001
197	30	565.048	3.31	No	7.41	7.39	7.72	7.81	<0.001
798	23	625.141	18.19	No	5.63	5.24	6.76	6.9	<0.001
1538	3	1649.8	29.26	No	5.45	5.45	4.7	4.86	<0.001
7	24	322.941	1.5	No	7.27	7.28	7.17	7.11	<0.001
1262	32	907.382	24.86	Yes	6.42	6.33	5.86	5.8	<0.001
472	8	407.11	12.89	No	5.43	5.51	6.3	6.45	<0.001
233	5	218.104	4.08	No	6.3	6.26	6.71	6.83	<0.001
147	87	197.808	2.6	No	7.8	7.83	7.25	7.15	<0.001
151	69	231.895	2.62	No	7.48	7.51	7.21	7.28	<0.001
930	67	1331.28	20.02	No	7.32	7.35	7.18	7.11	<0.001
898	39	567.17	19.65	No	6.86	6.81	6.43	6.46	<0.001
1822	21	1677.8	33.45	No	5.84	5.82	6.2	6.24	<0.001
334	3	323.135	8.9	No	6.07	6.06	5.85	5.77	<0.001
654	24	430.147	16.01	No	5.76	5.74	4.97	4.67	<0.001
1354	8	414.232	26.17	No	6.07	6.02	6.51	6.41	<0.001
104	69	565.048	2.21	No	7.31	7.22	7.67	7.7	<0.001
1663	49	1093.47	31.16	No	6.6	6.58	7.06	7.06	<0.001
2033	2	374.327	38.54	No	5.75	5.76	5.17	4.9	<0.001
1919	6	359.021	35.33	Yes	6.47	6.03	4.66	4.66	<0.001
2035	9	1030.52	38.71	No	4.99	5	4.75	4.72	<0.001
1710	52	1589.74	31.68	No	5.58	5.58	6.31	6.31	<0.001
1322	35	339.124	25.77	No	5.84	5.8	5.28	5.17	<0.001
115	34	209.03	2.25	No	7.35	7.35	7.03	7.07	<0.001
1510	14	983.469	28.89	No	6.05	6.2	4.88	5.26	<0.001
861	52	567.209	19.16	No	7.42	7.41	7.13	6.98	<0.001
2134	7	885.523	42.15	No	4.73	4.74	5.46	5.54	<0.001
616	8	473.203	15.46	No	5.08	5.11	4.68	4.67	<0.001
1886	32	1587.72	34.62	No	5.41	5.19	6.99	6.96	<0.001
2108	2	311.223	40.99	No	5.21	5.25	5.74	6.08	<0.001
1126	29	623.16	22.93	No	5.06	5.02	5.65	5.53	<0.001
1241	19	503.25	24.61	No	6.15	5.97	6.73	6.76	<0.001
1071	29	366.031	22.04	No	5.6	5.23	6.99	7.07	<0.001
1805	11	1184.52	33.12	No	5.32	5.3	4.68	4.68	<0.001
1371	9	399.202	26.54	No	5.82	5.81	6.19	6.12	<0.001
1224	3	560.265	24.35	No	5.08	4.95	4.69	4.66	<0.001
1640	4	1463.74	30.72	No	4.68	4.67	5.17	5.23	<0.001
249	7	300.021	4.7	No	6.47	6.42	4.76	5.44	<0.001
1506	28	1519.73	28.8	No	4.67	4.67	5.55	5.45	<0.001
1124	32	458.212	22.85	No	4.72	5.1	5.73	5.69	<0.001
554	20	565.156	14.53	No	6.27	6.23	5.92	5.84	<0.001
11	35	335.106	1.53	No	5.43	5.12	6.52	7.04	<0.001
77	44	625.21	2	No	5.34	5.03	6.32	6.23	<0.001
2076	14	562.315	39.9	No	6.87	6.8	7.15	7.3	<0.001
819	19	756.189	18.48	No	6.02	5.86	6.57	6.94	<0.001
1402	10	451.115	27.04	No	5.6	5.45	6.25	6.21	<0.001
1277	21	983.471	25.11	No	6.95	7.01	7.27	7.35	<0.001
1761	29	1589.74	32.42	No	6.01	5.9	6.62	6.44	<0.001
1307	39	731.35	25.51	No	5.86	5.81	5.33	5.24	<0.001
1110	9	475.219	22.69	No	6.38	6.35	5.66	5.13	<0.001
1030	58	745.272	21.39	No	6.98	6.97	6.69	6.55	<0.001
811	17	441.14	18.37	No	4.87	4.91	5.51	5.5	<0.001
1518	36	485.239	29.03	No	7.34	7.26	7.6	7.66	<0.001
2268	10	781.437	47.26	No	4.82	4.77	5.62	5.5	<0.001
870	45	291.145	19.29	No	7.44	7.38	6.86	7	<0.001
1357	5	587.307	26.3	No	5.16	5.1	5.77	5.75	<0.001
646	17	383.138	15.84	No	7.24	7.2	6.9	6.81	<0.001
1743	31	715.354	32.12	No	6.28	6.21	6.6	6.62	<0.001
966	40	377.181	20.51	No	7.47	7.47	7.13	7.19	<0.001
1358	59	877.408	26.34	No	5.97	5.92	6.36	6.42	<0.001
2151	11	564.331	42.63	No	7.1	7.06	7.34	7.46	<0.001
717	4	497.261	16.93	No	5.03	5	5.37	5.34	<0.001
1347	27	732.353	26.11	No	6.05	5.98	6.56	6.39	<0.001
106	96	249.124	2.22	No	8.11	8.08	7.74	7.86	<0.001
388	3	365.146	10.94	No	5.08	4.96	4.67	4.67	<0.001
587	42	469.193	15.03	No	7.67	7.63	7.29	7.2	<0.001
438	6	226.08	12.16	No	5.45	5.18	6.2	6.19	<0.001
2003	16	1087.43	37.56	No	4.67	4.68	5.7	5.4	<0.001
28	164	494.824	1.71	No	7.41	7.43	7.76	7.63	<0.001
812	8	519.245	18.4	No	5.77	5.68	6.32	6.18	<0.001
762	9	516.204	17.59	No	5.84	5.83	6.1	6.13	<0.001
187	31	387.114	3.15	No	6.47	6.48	6.21	6.21	<0.001
1505	15	981.453	28.85	No	5.76	5.76	5.6	5.56	<0.001
2064	5	474.263	39.57	No	6.46	6.4	6.83	7.05	<0.001
372	6	323.135	10.47	No	6.3	6.19	5.78	5.83	<0.001
637	9	591.136	15.72	No	4.67	4.69	5.23	5.6	<0.001
559	31	593.151	14.65	No	6.31	6.31	6.64	6.58	<0.001
1064	5	317.197	21.88	No	5.84	5.9	5.58	5.62	<0.001
1070	30	193.051	22.01	No	6.33	6.39	6.12	5.98	<0.001
286	3	162.037	6.21	No	5.38	5.15	6.02	6.16	<0.001
1051	78	649.141	21.74	No	8.7	8.67	8.59	8.52	<0.001
1038	53	751.136	21.52	No	6.7	6.65	6.26	6.09	<0.001
2211	2	270.207	45.01	No	5.47	5.45	4.82	4.94	<0.001
2160	5	1128.59	42.99	No	5	4.92	6	5.72	<0.001
414	13	465.104	11.63	No	4.97	4.82	5.64	5.51	<0.001
2130	2	1272.63	42.07	No	4.81	4.85	5.46	5.29	<0.001
2001	2	309.207	37.56	No	4.8	4.8	5.37	5.78	<0.001
1052	64	1025.21	21.72	No	6.52	6.43	5.83	5.79	<0.001
1991	29	519.26	37.1	No	4.77	4.75	5.27	5.35	<0.001
1866	3	1189.57	34.2	No	5.19	5	4.68	4.67	<0.001
1146	19	461.239	23.22	No	6.71	6.71	6.45	6.48	<0.001
81	101	729.231	2.01	No	8.57	8.56	8.4	8.37	<0.001
1889	5	1481.24	34.69	No	4.69	4.67	5.33	5.31	<0.001
1883	10	1633.8	34.51	No	5.42	5.53	5.79	5.89	<0.001
1441	52	875.392	27.85	No	5.67	5.51	6.21	6.2	<0.001
1764	10	1715.83	32.44	No	6.34	6.3	6.66	6.91	<0.001
58	110	471.076	1.87	No	6.78	6.8	6.41	6.46	<0.001
9	15	305.91	1.53	No	5.38	5.41	6.17	5.81	<0.001
135	52	333.059	2.52	No	7.23	7.24	6.88	6.8	<0.001
2005	23	429.25	37.68	No	7.33	7.34	7.63	7.75	<0.001
1785	19	1633.8	32.82	Yes	8.36	8.34	8.43	8.45	<0.001
410	13	443.193	11.41	No	5.79	5.78	5.37	5.23	<0.001
2255	13	841.496	46.75	No	6.09	6.05	6.61	6.45	<0.001
2244	6	1031.58	46.33	No	5.51	5.48	5.98	5.85	<0.001
1027	13	328.119	21.37	No	4.93	4.99	4.72	4.72	<0.001
428	14	477.162	11.89	No	6.93	6.89	6.52	6.49	<0.001
144	19	202.942	2.55	No	6.75	6.8	6.51	6.6	<0.001
991	94	695.278	20.87	No	8.58	8.46	8.8	8.84	<0.001
1763	10	1463.74	32.43	No	5.14	5.25	5.91	5.98	<0.001
734	53	307.14	17.2	No	8.71	8.71	8.52	8.6	<0.001
2284	7	475.27	48.69	No	4.72	4.82	5.86	5.73	<0.001
532	41	355.103	14.07	No	6.34	6.34	6.6	6.53	<0.001
610	5	407.192	15.32	No	5.57	5.57	5.7	5.8	<0.001
1677	2	359.207	31.25	No	4.71	4.82	5.15	5.17	<0.001
1096	12	461.24	22.46	No	5.97	6	6.21	6.23	<0.001
1389	34	1665.79	26.87	No	5.26	5.11	5.74	5.78	<0.001
230	6	187.025	3.95	No	5.17	5.15	5.4	5.36	<0.001
2112	3	450.263	41.23	No	4.67	4.66	5.66	5.52	<0.001
2235	3	566.346	46.05	No	6.41	6.4	6.14	6.14	<0.001
1466	25	485.203	28.23	No	5.56	5.29	6.23	6.13	<0.001
984	6	297.036	20.77	No	5.64	5.39	4.86	4.82	<0.001
1156	21	651.156	23.36	No	5.98	5.94	5.5	5.43	<0.001
2281	3	293.212	48	No	5.26	5.28	6.21	6.49	<0.001
1427	16	598.281	27.58	No	6.52	6.48	6.84	6.71	<0.001
6	21	178.978	1.54	No	5.42	5.75	6.58	6.9	<0.001
1692	21	463.255	31.42	No	6.1	6.14	6.56	6.41	<0.001
788	42	597.181	18	No	6.57	6.55	6.79	6.7	<0.001
158	38	155.01	2.69	No	7.06	7	6.68	6.75	<0.001
2249	3	1110.58	46.53	No	5.19	5.09	6.03	5.74	<0.001
836	46	727.246	18.77	No	6.29	6.29	6.57	6.48	<0.001
1558	23	271.242	29.62	Yes	6.43	6.52	6.12	6.22	<0.001
1970	7	503.323	36.46	No	5.77	5.87	5.47	5.31	<0.001
714	9	537.181	16.93	No	4.66	4.69	5.71	5.21	<0.001
224	14	235.046	3.88	No	6.19	6.2	6	6.07	<0.001
1507	17	953.461	28.83	No	6.66	6.68	6.87	6.93	<0.001
1245	35	339.072	24.67	No	6.34	6.35	6.03	5.89	<0.001
1470	20	547.314	28.35	No	5.98	6.02	5.71	5.65	<0.001
634	13	435.223	15.69	No	5.04	5.03	5.38	5.27	<0.001
1894	48	859.396	34.81	No	6.99	6.95	7.21	7.23	<0.001
1638	48	867.394	30.74	No	6.78	6.72	7.07	7.07	<0.001
1668	19	271.242	31.18	Yes	7.64	7.54	6.1	4.68	<0.001
196	28	298.07	3.28	No	5.81	5.77	5.91	6.01	<0.001
2213	3	1110.58	45.07	No	5.63	5.55	6.13	5.94	<0.001
601	63	449.109	15.26	No	6.86	6.87	7.12	7.06	<0.001
2148	5	1082.55	42.55	No	5.39	5.2	6.15	5.85	<0.001
1191	7	441.177	24.03	No	4.68	4.67	4.87	4.99	<0.001
2234	3	1110.58	46.01	No	5.36	5.17	6.08	5.8	<0.001
75	146	387.114	1.99	No	8.58	8.57	8.42	8.38	<0.001
1905	2	715.355	35.02	No	5.25	5.08	4.68	4.69	<0.001
1645	14	487.254	30.82	No	6.34	6.16	6.64	6.64	<0.001
2077	11	1071.51	39.93	No	6.9	6.86	5.89	6.34	<0.001
120	28	223.046	2.3	No	7.23	7.23	6.93	7	<0.001
1629	13	439.233	30.61	No	5.63	5.4	5.98	6.03	<0.001
336	3	727.194	9	No	4.91	4.91	4.75	4.67	<0.001
1278	15	475.218	25.2	No	4.83	4.77	5.08	5.06	<0.001
454	73	325.093	12.53	No	7.28	7.27	7.51	7.43	<0.001
2162	20	476.278	43.09	No	7.1	7.07	7.32	7.54	<0.001
2032	2	926.34	38.57	No	5.38	5.47	5.02	5.08	<0.001
2210	4	452.278	44.96	No	6.81	6.74	6.91	7	<0.001
694	15	491.214	16.83	No	5.05	5.1	4.67	4.76	<0.001
165	33	565.048	2.85	No	6.92	6.92	7.13	7.32	<0.001
2267	8	529.302	47.19	No	5.44	5.41	5.64	5.66	<0.001
122	55	175.047	2.31	No	6.7	6.7	7.13	7.32	<0.001
1568	21	569.297	29.79	No	4.67	4.68	5.52	5.37	<0.001
1004	4	837.13	21.02	No	5.24	5.32	4.69	4.68	<0.001
592	21	403.16	15.15	No	5.25	5.32	5.71	5.64	<0.001
375	6	281.124	10.6	No	5.65	5.96	4.87	4.86	<0.001
640	44	567.172	15.78	No	6.39	6.37	5.91	5.38	<0.001
664	15	726.203	16.17	No	6.86	6.85	7.51	7.2	<0.001
575	20	475.218	14.88	No	4.75	4.75	5.31	5.03	<0.001
1524	32	984.467	29.13	No	6.12	6.16	6.4	6.34	<0.001
471	29	433.208	12.88	No	6.51	6.5	6.28	6.1	<0.001
429	15	445.135	11.91	No	5.32	5.37	4.98	4.79	<0.001
1216	15	263.129	24.29	No	6.2	6.09	6.77	6.67	<0.001
1529	51	403.197	29.22	No	7.63	7.51	7.81	7.92	<0.001
378	5	350.065	10.62	No	5.33	5.05	5.73	5.85	<0.001
1943	14	1480.25	35.83	No	4.68	4.66	5.24	5.31	0.001
128	40	173.009	2.39	No	7.43	7.42	7.57	7.71	0.001
2072	21	395.138	39.89	No	8.67	8.66	5.2	7.32	0.001
1570	22	1609.8	29.84	No	5.89	6.11	5.23	5.51	0.001
1037	73	303.145	21.52	No	7.81	7.64	8.03	8.16	0.001
84	24	732.206	2.01	No	7.02	6.82	5.79	5.11	0.001
402	8	299.078	11.21	No	5.88	5.89	6.09	6.07	0.001
2159	3	910.345	42.95	No	5.5	5.63	4.99	5.15	0.001
2126	5	857.378	41.72	No	4.99	4.92	4.67	4.68	0.001
1516	17	1649.8	29	No	4.68	4.74	5.37	5.22	0.001
541	5	387.13	14.22	No	6.24	6.25	6.03	6.09	0.001
968	12	461.239	20.59	No	4.94	5.12	4.66	4.74	0.001
1190	38	1163.54	23.98	No	6.26	6.26	6.44	6.42	0.001
745	9	426.205	17.4	No	5.39	5.09	4.7	4.68	0.001
768	25	613.214	17.73	No	6.57	6.57	6.8	6.7	0.001
1936	7	693.334	35.7	No	6.11	6.14	5.86	5.96	0.001
1715	26	875.392	31.75	No	6.14	6.17	6.32	6.37	0.001
1104	80	333.046	22.59	No	7.82	7.57	8.37	8.47	0.001
1395	15	553.36	26.99	No	4.67	4.68	4.88	4.78	0.001
1095	59	269.045	22.48	No	7.67	7.6	7.38	7.28	0.001
213	11	459.136	3.6	No	5.14	5.16	5.27	5.24	0.001
2066	12	369.086	39.69	No	5.6	5.51	4.67	4.68	0.002
1280	34	503.25	25.11	No	7.3	7.24	7.44	7.46	0.002
1658	21	1735.8	31.02	No	5.8	5.81	6.09	6.14	0.002
2022	6	856.375	38.24	No	4.67	4.68	5.41	5.19	0.002
1058	51	791.276	21.81	No	6.15	6.08	6.41	6.33	0.002
1683	14	1521.74	31.3	No	4.69	4.69	5.11	4.99	0.002
2224	3	1110.58	45.56	No	5.52	5.44	6.01	5.77	0.002
2140	10	885.523	42.28	No	4.67	4.68	5.4	5.22	0.002
24	221	410.862	1.68	No	7.64	7.66	7.89	7.75	0.002
2184	3	1082.55	43.85	No	4.68	4.69	5.49	5.06	0.002
1356	38	361.187	26.26	No	8.47	8.48	8.22	8.35	0.002
1294	34	633.146	25.3	No	6.3	6.25	6.07	5.96	0.002
171	104	161.046	2.92	No	6.9	6.98	7.07	7.12	0.002
210	24	272.992	3.52	No	5.16	5.14	5.71	5.69	0.002
2013	2	926.341	38.02	No	5.37	5.47	5.07	5.2	0.002
2059	11	695.417	39.54	No	5.18	5.27	5.53	5.54	0.002
670	2	457.136	15.96	No	4.78	4.82	4.66	4.67	0.002
394	13	341.088	11.03	No	5.49	5.52	5.79	5.75	0.002
1401	23	745.33	27.06	No	6.02	5.87	6.33	6.29	0.003
443	40	341.088	12.26	No	7.28	7.3	7.16	7.11	0.003
1222	35	983.471	24.37	No	7.05	7.11	7.22	7.28	0.003
2067	7	505.284	39.64	No	4.69	4.68	5.25	5.02	0.003
780	36	457.207	17.92	No	4.89	4.82	5.26	5.19	0.003
874	35	665.136	19.33	No	5.36	5.1	4.67	4.77	0.003
1550	5	1026.43	29.54	No	5.65	5.61	6.43	5.98	0.003
2079	12	789.353	39.94	No	5.38	5.33	6.01	5.95	0.003
2091	5	474.263	40.39	No	6.77	6.71	6.93	7.18	0.003
1630	5	417.213	30.61	No	4.68	4.7	5	4.91	0.003
1326	12	820.374	25.83	No	4.67	4.69	5.39	5.45	0.003
1445	31	803.371	27.95	No	8.1	7.94	8.29	8.37	0.004
1467	17	877.404	28.26	No	4.68	4.69	5.05	5.17	0.004
665	37	447.093	16.18	No	6.75	6.74	6.92	6.88	0.004
70	19	816.262	1.97	No	6.55	6.54	5.97	5.68	0.004
2106	3	1683.55	40.7	No	5.68	5.7	5.58	5.47	0.004
1251	12	1154.2	24.73	No	4.68	4.68	6.1	5.24	0.004
1731	9	1465.75	31.94	No	4.67	4.84	5.21	5.36	0.004
579	65	431.192	14.92	No	7.25	7.23	7.5	7.35	0.005
1827	30	1633.8	33.59	No	7.52	7.54	7.65	7.72	0.005
1979	2	575.119	36.8	No	4.68	4.68	5.31	5.07	0.005
2133	7	533.297	42.11	No	6.28	6.31	5.99	6.11	0.005
2180	2	1272.63	43.65	No	4.68	4.68	5.39	4.94	0.005
152	90	207.015	2.64	No	7.26	7.26	7.51	7.54	0.005
550	7	407.111	14.5	No	5.94	5.83	6.18	6.49	0.005
64	63	302.101	1.91	No	6.55	6.54	6.16	6.05	0.005
2183	9	753.406	43.82	No	4.68	4.67	4.94	4.93	0.005
893	72	279.124	19.59	No	6.86	6.86	7	6.98	0.006
1738	8	589.323	31.99	No	5.77	5.67	5.52	5.26	0.006
2096	5	1699.22	40.66	No	5.94	5.96	5.84	5.73	0.006
1448	23	437.091	27.95	No	5.97	5.96	5.85	5.75	0.006
1168	20	983.472	23.59	Yes	6.09	6.23	6.45	6.6	0.006
1151	43	567.115	23.29	No	6.1	6.05	6.42	6.26	0.007
2192	3	1082.54	44.03	No	4.75	4.75	5.52	4.96	0.007
800	82	595.203	18.22	No	6.81	6.72	7.1	6.95	0.007
405	6	449.203	11.25	No	4.67	4.67	4.92	4.94	0.007
127	93	475.131	2.4	No	7.56	7.58	7.43	7.34	0.007
2172	2	309.207	43.38	No	5.07	5.13	5.3	5.62	0.008
85	16	353.09	2.04	No	5.13	5.05	5.82	5.89	0.008
824	43	325.093	18.55	No	6.27	6.2	6.5	6.39	0.008
385	3	293.125	10.9	No	4.67	4.74	5.48	5.69	0.008
2232	6	477.286	45.98	No	4.69	4.67	5.15	5.19	0.008
200	25	156.067	3.29	No	5.94	5.83	5.66	5.52	0.008
655	4	375.166	15.96	No	4.73	4.77	4.66	4.69	0.008
2156	8	483.139	42.88	No	4.79	4.77	6.83	5.2	0.009
1213	53	567.172	24.23	No	6.77	6.77	6.88	6.87	0.009
74	5	819.15	2.02	No	5.34	4.88	4.75	4.68	0.009
1178	19	503.25	23.72	No	6.76	6.71	6.88	6.87	0.009
2092	3	1699.89	40.41	No	5.01	5.2	4.66	4.68	0.01
360	4	309.119	10.11	No	5.72	5.67	5.9	5.86	0.01
1909	4	869.395	35.22	No	5.45	5.47	4.77	4.97	0.01
926	10	964.18	19.94	No	5.11	5.21	4.8	4.68	0.011
1439	3	705.183	27.81	No	4.68	4.67	5.39	5.22	0.011
22	202	326.901	1.67	No	7.73	7.76	7.96	7.81	0.011
320	6	447.188	8.22	No	4.68	4.68	5.27	4.88	0.011
1952	3	1067.42	36.05	No	4.67	4.67	5.64	4.93	0.011
1500	6	1419.67	28.74	No	4.87	5.02	4.67	4.68	0.012
433	8	175.062	11.99	No	5.32	5.33	5.15	4.93	0.012
570	21	506.167	14.84	No	6.3	6.4	7.08	6.6	0.012
1752	16	1610.79	32.29	No	6.58	6.56	6.47	6.51	0.012
180	75	221.03	3	No	7.02	7.08	7.32	7.21	0.012
364	8	359.098	10.26	No	4.96	5.08	5.65	5.32	0.013
1120	56	791.277	22.85	No	6.47	6.46	6.81	6.59	0.013
544	50	431.192	14.31	No	6.84	6.83	6.78	6.68	0.013
238	5	321.156	4.4	No	5.86	5.37	4.96	5	0.013
168	65	207.015	2.89	No	6.65	6.76	6.84	6.85	0.013
521	25	401.109	13.9	No	5.83	5.84	5.95	5.96	0.013
2230	6	1045.56	45.89	No	4.67	4.69	4.84	4.74	0.014
141	43	192.023	2.5	No	8.56	8.61	8.53	8.43	0.014
136	40	191.02	2.48	No	8.57	8.62	8.53	8.44	0.014
965	9	391.198	20.5	No	5.28	5.18	6.05	5.5	0.014
1461	79	357.192	28.17	No	8.5	8.42	8.56	8.59	0.014
2212	2	1082.55	45.01	No	4.68	4.67	5.25	4.82	0.014
419	11	263.114	11.67	No	6.61	6.54	6.77	6.77	0.015
1285	12	691.355	25.19	No	6.72	6.77	6.65	6.62	0.015
343	3	223.046	9.44	No	4.68	4.68	4.67	4.67	0.015
1623	6	1463.74	30.53	No	4.67	4.66	4.86	5.19	0.016
1368	4	467.191	26.45	No	4.67	4.66	4.85	4.77	0.016
775	51	311.114	17.81	No	7.84	7.73	7.59	7.63	0.016
1416	21	745.33	27.37	No	6	6.01	6.16	6.12	0.016
17	22	233.151	1.59	No	6.37	6.35	6.47	6.47	0.016
2109	2	695.416	40.98	No	5.55	5.63	5.44	5.38	0.016
1572	25	487.254	29.88	No	6.92	6.8	6.99	7.04	0.016
741	27	445.208	17.33	No	5.14	4.98	4.81	4.72	0.016
2266	7	561.328	47.14	No	6.61	6.62	6.44	6.46	0.017
1049	106	563.141	21.69	No	7.1	7.09	6.91	6.92	0.017
216	2	263.113	3.71	No	4.66	4.67	5.2	5.16	0.018
324	5	494.79	8.4	No	4.68	4.67	5.45	4.82	0.018
1139	45	761.324	23.14	No	7.11	7.03	6.86	6.91	0.018
1606	12	867.394	30.26	No	4.69	4.68	4.84	4.74	0.019
1471	29	1605.73	28.36	No	4.69	4.72	5.09	5.39	0.019
2045	4	719.389	38.92	No	4.67	4.67	4.66	4.67	0.019
126	6	145.014	2.52	No	4.69	4.68	4.96	4.91	0.02
1555	46	655.24	29.6	No	6.7	6.68	6.6	6.59	0.02
129	30	362.997	2.42	No	7.01	6.65	5.44	6.08	0.021
1422	26	875.893	27.5	No	5.48	5.42	5.65	5.59	0.021
700	18	492.216	16.7	No	4.68	4.67	4.87	4.95	0.021
1140	43	607.298	23.16	No	7.32	7.25	7.39	7.47	0.021
1116	41	745.271	22.76	No	6.01	6.02	6.33	6.11	0.022
1945	4	281.043	35.71	No	4.73	4.82	5.84	5.01	0.022
56	82	722.96	1.87	No	5.83	5.82	5.58	5.59	0.022
915	88	625.214	19.83	No	7.23	7.2	7.12	6.98	0.023
1690	27	1475.18	31.37	No	5.18	4.96	4.67	4.69	0.023
2221	10	540.331	45.51	No	7.12	7.04	7.17	7.25	0.024
241	5	276.124	4.53	No	4.68	4.68	4.96	5.6	0.024
1526	3	527.271	29.18	No	4.88	4.82	4.68	4.69	0.024
584	9	489.125	15.01	No	4.69	4.67	4.66	4.67	0.025
223	5	204.124	3.84	No	4.79	4.85	4.68	4.67	0.025
273	3	190.072	5.69	No	5.3	5.28	5.11	5.02	0.025
350	18	341.088	9.62	No	6.49	6.46	6.41	6.19	0.026
260	5	243.899	5.25	No	4.67	4.67	5.83	4.91	0.026
384	8	451.219	10.88	No	5.21	5.21	5.41	5.32	0.026
308	8	232.903	7.45	No	5.27	5.32	5.89	5.38	0.026
493	21	459.151	13.35	No	5.56	5.58	5.45	5.21	0.026
1434	17	1519.73	27.71	No	4.68	4.67	4.8	4.69	0.026

## Sheet: Table S8
Table S8 Metabolites (mass cluster ID) that showed a significant difference in relative abundance between thrips-exposed and mock-treated leaf samples. Metabolites showed a significant difference after correction for multiple comparison (FDR=0.10). Columns indicated with “CGN16975” and “CGN17219” indicate the log10 of the relative abundance of thrips-exposed and mock-treated samples in the resist…
					CGN16975		CGN17219
Cluster ID	#peaks in cluster	Mass	Retention time (min)	m/z 271.2410 cluster detected	Mock- treated	Thrips- exposed	Mock- treated	Thrips- exposed	P-value
313	3	241.899	7.47	No	4.99	5.04	5.54	4.67	<0.0011
2057	3	503.121	39.31	No	4.69	4.77	5.63	4.68	<0.0011
2226	16	741.411	45.66	No	4.7	4.67	4.68	4.78	<0.0012
1 indicates the P-value for the clusters that showed significant differences between thrips-exposed and mock-treated samples of the susceptible reference.
2 indicates the P-value for the cluster that significantly differed in relative abundance between thrips-exposed and mock- treated samples of the resistant reference.

## Sheet: Table S9
Table S9 Metabolites (mass cluster ID) that showed a significant difference in relative abundance between leaf samples from group R and group S. Significance of differences was determined after correction for multiple comparison (FDR=0.10). Columns indicated with “Group R” and “Group S” indicate the log10 of the relative abundance of thrips-exposed and mock-treated samples
Cluster ID	#peaks in cluster	Mass	Retention time (min)	m/z 271.2410 cluster detected	Group R		Group S		P-value
					Mock- treated	Thrips- exposed	Mock- treated	Thrips- exposed
2072	21	395.138	39.89	No	7.93	7.73	5.04	4.66	<0.001
319	6	216.877	8.11	No	4.68	4.78	5.55	5.7	<0.001
326	2	257.901	8.44	No	4.67	4.67	5.03	5.13	<0.001
2115	6	395.138	41.34	No	4.86	4.68	5.42	5.36	<0.001
333	5	243.899	9.01	No	5.06	4.94	5.75	5.83	<0.001
321	5	239.904	8.32	No	4.77	4.83	5.83	6.02	<0.001
344	8	241.899	9.39	No	5.3	5.13	6.2	6.33	<0.001
317	9	241.899	8.05	No	5.76	5.89	6.96	7.12	<0.001
315	8	241.899	7.74	No	5.6	5.92	6.8	6.94	<0.001
309	8	243.899	7.51	No	5.01	5	5.56	5.62	<0.001
297	5	216.877	6.82	No	4.67	4.67	5.49	5.62	<0.001
314	9	229.916	7.71	No	4.81	4.98	5.53	5.69	<0.001
2146	7	481.139	42.46	No	6.23	6.64	4.7	4.69	<0.001
329	7	241.899	8.67	No	5.57	5.72	6.76	6.84	<0.001
302	11	245.895	7.02	No	4.99	4.96	5.68	6.09	<0.001
303	11	241.899	7.05	No	5.13	5.46	6.59	6.81	<0.001
68	95	146.046	1.96	No	8.05	8.07	7.98	8	<0.001
2027	6	813.323	38.43	No	5.72	5.67	5.91	5.81	<0.001
2166	4	211.028	43.2	No	5.13	5.34	4.74	4.69	<0.001
843	37	697.235	18.85	No	7.53	7.53	7.3	7.28	<0.001
981	45	377.182	20.8	No	5.33	5.28	5.51	5.46	0.001
951	43	779.24	20.36	No	6.23	6.31	6.13	6.11	0.001
284	8	241.899	6.14	No	4.69	4.71	5.98	5.93	0.001
2174	3	899.375	43.38	No	5.21	5.42	4.77	4.75	0.001
287	9	390.87	6.32	No	4.71	4.67	5.46	5.69	0.001
335	7	241.899	9.12	No	5.31	5.62	6.62	6.71	0.001
328	9	241.899	8.67	No	5.59	5.78	6.86	6.99	0.001
2129	9	899.877	42.09	No	5.94	6.75	4.68	4.78	0.001
2011	2	533.156	37.9	No	5.43	5.17	4.67	4.72	0.002
62	120	306.182	1.9	No	7.27	7.29	7.17	7.18	0.002
355	7	241.899	9.87	No	5.2	5.32	6.33	6.43	0.002
357	4	243.899	10.08	No	5.03	4.87	5.84	5.82	0.002

## Sheet: Table S10
Table S10 Metabolites (mass cluster ID) that showed significant difference in relative abundance between thrips-exposed and mock-treated leaf samples in F4 plants. Metabolites were identified as significantly different after correction for multiple comparison (FDR=0.10). Columns indicated with “Group R” and “Group S” indicate the log10 of the relative abundance of thrips-exposed and mock-treated …
Cluster ID	#peaks in cluster	Mass	Retention time (min)	m/z 271.2410 cluster detected	Group R		Group S
					Mock- treated	Thrips- exposed	Mock- treated	Thrips- exposed	P-value
585	9	172.098	14.97	No	5.58	4.83	5.7	4.66	<0.001¹
2040	21	1030.52	38.75	No	6.81	6.42	6.92	6.14	<0.001¹
1920	10	1002.49	35.31	No	6.5	6.04	6.62	5.83	<0.001¹
2085	7	857.49	40.2	No	5.72	4.7	5.93	4.73	<0.001¹
1974	2	266.151	36.62	No	5.24	4.66	5.44	5.53	<0.001²
2098	3	769.402	40.63	No	5.16	4.66	5.16	4.71	<0.001²
1 indicates metabolites that showed significant differences between thrips-exposed and mock-treated samples of Group S
2 indicates the metabolites that significantly differed in relative abundance between thrips-exposed and mock-treated samples of Group R.

[truncated: 1 more sheets: Figure S1]
